# Supplementary material for: Preparation and Characterization of Diene Rubbers/Silica Composites via Reactions of Hydroxyl Groups and Blocked Polyisocyanates
Source: Polymers (Basel). 2022 Jan 24;14(3):461. doi: 10.3390/polym14030461 (PMC8839315; doi:10.3390/polym14030461)
Supplement: Supplementary file 1 [file polymers-14-00461-s001.zip]

Archive with 1 entries (1 files):
- Supplementary Materials(1).pdf
